# Supplementary material for: An F2 Pig Resource Population as a Model for Genetic Studies of Obesity and Obesity-Related Diseases in Humans: Design and Genetic Parameters
Source: Front Genet. 2013 Mar 18;4:29. doi: 10.3389/fgene.2013.00029 (PMC3600696; doi:10.3389/fgene.2013.00029)
Supplement: Supplementary Table S1 — Phenotypic and genetic correlations of all analyzed variables. Excel file including all phenotypic and genetic correlations, with their standard errors. [file 42088__Data_Sheet_2.XLSX]

## Sheet: Sheet1
	WT2m	WT125d	WT7m	LEN2m	LEN7m	ABD2m	ABD7m	SH2m	SH7m	TH2m	TH7m	ADG	DGI	DGII	BMI2m	BMI7m	BAI2m	BAI7m	DXAfat	DXAlean	DXAtotal	DXA%fat	BMC	BMD	FGL	SLcw	Slmeat	SL%meat	SLfat	SLbf1	SLbf2	SLfat_om.	SLfat_int.
WT2m	0.78 (0.14)	0.69 (0.06)	0.43 (0.06)	0.91 (0.01)	0.26 (0.06)	-	0.30 (0.07)	0.88 (0.02)	0.30 (0.08)	0.56 (0.05)	0.23 (0.07)	0.51 (0.06)	-	0.38 (0.07)	0.75 (0.03)	0.20 (0.07)	-0.58 (0.05)	0.04 (0.07)	0.90 (0.01)	0.97 (0.00)	-	0.26 (0.07)	0.93 (0.01)	-	0.10 (0.11)	0.31 (0.08)	0.16 (0.07)	-0.20 (0.07)	0.11 (0.07)	0.14 (0.07)	0.03 (0.08)	0.13 (0.10)	0.10 (0.09)
WT125d	0.55 (0.18)	0.67 (0.17)	0.63 (0.05)	0.62 (0.06)	0.40 (0.07)	0.67 (0.05)	0.42 (0.07)	0.68 (0.05)	0.52 (0.06)	0.40 (0.06)	-0.00 (0.09)	0.75 (0.04)	0.71 (0.05)	0.74 (0.04)	0.54 (0.05)	-	-	-	0.22 (0.08)	0.56 (0.06)	0.52 (0.06)	0.01 (0.09)	-	-	-	0.54 (0.07)	-0.05 (0.09)	-0.33 (0.08)	0.20 (0.09)	0.27 (0.08)	0.20 (0.08)	0.32 (0.11)	-
WT7m	0.77 (0.14)	0.83 (0.11)	0.39 (0.12)	0.43 (0.05)	0.57 (0.04)	0.32 (0.06)	0.83 (0.02)	0.40 (0.06)	0.71 (0.03)	0.18 (0.07)	0.63 (0.04)	0.97 (0.00)	-	0.92 (0.01)	0.23 (0.06)	0.53 (0.04)	-0.35 (0.06)	0.03 (0.06)	-0.08 (0.07)	0.17 (0.07)	0.11 (0.07)	-0.06 (0.07)	0.38 (0.06)	0.27 (0.07)	0.16 (0.10)	0.81 (0.02)	0.33 (0.06)	-0.23 (0.06)	0.62 (0.04)	0.25 (0.06)	0.20 (0.06)	0.59 (0.06)	0.30 (0.07)
LEN2m	0.97 (0.02)	0.36 (0.26)	0.71 (0.17)	0.52 (0.14)	0.28 (0.06)	0.84 (0.02)	0.28 (0.06)	0.83 (0.02)	0.34 (0.07)	0.54 (0.05)	0.24 (0.06)	0.48 (0.06)	0.93 (0.01)	0.35 (0.07)	0.47 (0.05)	0.18 (0.06)	-0.79 (0.03)	0.00 (0.07)	0.77 (0.03)	0.82 (0.02)	0.78 (0.03)	0.18 (0.07)	0.88 (0.02)	0.78 (0.14)	0.04 (0.11)	0.31 (0.07)	0.13 (0.07)	-0.18 (0.06)	0.10 (0.07)	0.11 (0.07)	0.04 (0.07)	0.11 (0.09)	0.13 (0.08)
LEN7m	0.37 (0.25)	0.62 (0.31)	0.70 (0.19)	0.31 (0.27)	0.26 (0.11)	0.16 (0.06)	0.30 (0.05)	0.27 (0.06)	0.46 (0.05)	0.05 (0.07)	0.31 (0.05)	0.64 (0.04)	0.25 (0.07)	0.64 (0.04)	0.08 (0.07)	-0.39 (0.05)	-0.28 (0.06)	-0.74 (0.03)	-0.09 (0.06)	0.02 (0.07)	-0.01 (0.06)	-0.02 (0.07)	0.23 (0.07)	0.13 (0.07)	-	0.57 (0.04)	0.25 (0.06)	-0.08 (0.06)	-	0.05 (0.06)	-0.05 (0.06)	-	-
ABD2m	-	0.65 (0.17)	0.51 (0.22)	0.87 (0.06)	0.11 (0.29)	0.49 (0.13)	0.24 (0.06)	0.82 (0.02)	0.20 (0.08)	0.56 (0.05)	0.10 (0.07)	0.42 (0.06)	-	0.32 (0.07)	0.73 (0.03)	0.18 (0.06)	-0.34 (0.06)	0.09 (0.07)	0.75 (0.03)	0.89 (0.01)	0.90 (0.01)	0.17 (0.07)	-	-	0.04 (0.11)	0.14 (0.07)	-	-0.16 (0.06)	0.07 (0.06)	0.09 (0.07)	0.03 (0.07)	0.01 (0.09)	0.09 (0.08)
ABD7m	0.49 (0.22)	0.59 (0.20)	0.85 (0.10)	0.45 (0.23)	0.13 (0.36)	0.28 (0.27)	0.28 (0.11)	0.23 (0.07)	0.50 (0.05)	0.10 (0.07)	0.52 (0.05)	0.85 (0.02)	0.34 (0.06)	0.81 (0.02)	0.20 (0.06)	0.56 (0.04)	-0.23 (0.06)	0.39 (0.05)	-0.01 (0.06)	0.14 (0.06)	0.11 (0.06)	-0.03 (0.07)	0.31 (0.06)	0.26 (0.06)	0.20 (0.10)	0.55 (0.05)	0.18 (0.06)	-0.34 (0.06)	-	0.29 (0.06)	0.25 (0.06)	0.56 (0.06)	0.33 (0.06)
SH2m	0.96 (0.02)	0.74 (0.13)	0.69 (0.16)	0.93 (0.04)	0.21 (0.27)	0.94 (0.04)	0.50 (0.22)	0.72 (0.14)	0.32 (0.07)	0.54 (0.05)	0.17 (0.07)	0.48 (0.06)	0.90 (0.01)	0.37 (0.07)	0.70 (0.04)	0.15 (0.07)	-0.54 (0.05)	-0.02 (0.07)	0.61 (0.05)	0.79 (0.03)	0.80 (0.03)	0.22 (0.07)	0.85 (0.02)	0.75 (0.04)	0.01 (0.12)	0.27 (0.08)	0.19 (0.06)	-0.10 (0.07)	0.01 (0.07)	0.10 (0.07)	-0.06 (0.08)	0.15 (0.10)	0.10 (0.09)
SH7m	0.52 (0.26)	0.99 (0.08)	0.90 (0.11)	0.80 (0.17)	0.85 (0.15)	0.40 (0.33)	0.64 (0.31)	0.57 (0.25)	0.30 (0.13)	0.14 (0.08)	0.53 (0.05)	0.71 (0.04)	0.30 (0.08)	0.70 (0.04)	0.10 (0.08)	0.21 (0.07)	-0.31 (0.07)	-0.13 (0.07)	-0.21 (0.07)	0.07 (0.08)	-0.01 (0.08)	-0.20 (0.08)	0.32 (0.08)	0.23 (0.08)	-0.14 (0.11)	0.65 (0.05)	0.41 (0.06)	-0.05 (0.07)	0.22 (0.07)	0.11 (0.07)	-0.04 (0.07)	0.27 (0.10)	-0.04 (0.10)
TH2m	0.64 (0.13)	0.64 (0.24)	0.02 (0.28)	0.58 (0.16)	-0.29 (0.27)	0.80 (0.10)	-0.17 (0.29)	0.75 (0.11)	-0.41 (0.31)	0.82 (0.14)	0.00 (0.07)	0.32 (0.07)	-	0.27 (0.08)	0.50 (0.06)	0.12 (0.07)	-0.32 (0.23)	0.12 (0.08)	0.22 (0.07)	0.40 (0.07)	0.42 (0.07)	0.17 (0.08)	0.61 (0.05)	0.53 (0.06)	-0.04 (0.13)	0.05 (0.08)	0.09 (0.07)	-0.09 (0.07)	0.00 (0.07)	0.06 (0.07)	-0.15 (0.07)	0.12 (0.10)	-0.07 (0.09)
TH7m	0.48 (0.21)	-0.29 (0.30)	0.54 (0.21)	0.55 (0.21)	0.38 (0.28)	-0.04 (0.27)	0.20 (0.33)	0.20 (0.25)	0.26 (0.31)	-0.52 (0.23)	0.38 (0.12)	0.60 (0.04)	0.19 (0.07)	0.52 (0.05)	0.07 (0.07)	0.37 (0.05)	-	0.05 (0.06)	-0.03 (0.06)	-0.01 (0.07)	-0.02 (0.07)	0.05 (0.07)	0.26 (0.07)	0.20 (0.07)	0.34 (0.09)	0.66 (0.04)	0.23 (0.06)	-0.20 (0.06)	0.30 (0.06)	0.11 (0.06)	0.09 (0.06)	0.58 (0.05)	-
ADG	0.61 (0.15)	0.84 (0.09)	0.99 (0.01)	0.45 (0.20)	0.79 (0.14)	0.45 (0.20)	0.90 (0.07)	0.54 (0.17)	0.89 (0.10)	0.32 (0.21)	0.53 (0.19)	0.54 (0.14)	0.48 (0.06)	-	0.35 (0.06)	0.55 (0.04)	-0.34 (0.06)	0.04 (0.07)	-0.03 (0.07)	0.30 (0.06)	0.23 (0.07)	-0.04 (0.07)	0.44 (0.06)	0.32 (0.07)	-	0.86 (0.02)	0.43 (0.06)	-0.19 (0.08)	0.64 (0.04)	0.28 (0.07)	0.16 (0.08)	0.67 (0.05)	0.43 (0.06)
DGI	-	0.63 (0.15)	-	0.98 (0.01)	0.28 (0.26)	-	0.63 (0.20)	0.98 (0.01)	0.46 (0.29)	-	0.28 (0.24)	0.52 (0.17)	0.81 (0.14)	0.39 (0.07)	0.78 (0.03)	0.20 (0.06)	-0.58 (0.05)	0.04 (0.07)	0.91 (0.01)	0.99 (0.00)	-	0.33 (0.08)	0.94 (0.01)	-	-	0.34 (0.08)	0.06 (0.07)	-0.24 (0.07)	0.01 (0.08)	0.18 (0.07)	0.24 (0.08)	0.12 (0.10)	0.06 (0.09)
DGII	0.39 (0.19)	0.83 (0.09)	0.89 (0.05)	0.22 (0.22)	0.80 (0.12)	0.30 (0.22)	0.83 (0.10)	0.33 (0.20)	0.79 (0.14)	0.27 (0.21)	0.42 (0.21)	-	0.45 (0.17)	0.60 (0.14)	0.27 (0.07)	0.49 (0.05)	-0.24 (0.07)	-0.01 (0.07)	-0.06 (0.07)	0.24 (0.07)	0.17 (0.07)	-0.07 (0.07)	0.31 (0.07)	0.18 (0.08)	-0.40 (0.11)	0.83 (0.02)	0.41 (0.06)	-0.17 (0.08)	0.54 (0.05)	0.25 (0.07)	0.13 (0.09)	0.66 (0.05)	0.31 (0.08)
BMI2m	0.91 (0.05)	0.88 (0.11)	0.62 (0.20)	0.82 (0.10)	0.12 (0.30)	0.90 (0.05)	0.59 (0.23)	0.95 (0.04)	-0.17 (0.34)	0.89 (0.08)	-0.07 (0.28)	0.66 (0.17)	0.94 (0.04)	0.52 (0.19)	0.56 (0.14)	0.16 (0.06)	-0.02 (0.07)	0.12 (0.07)	0.68 (0.04)	-	-	0.19 (0.07)	0.71 (0.04)	0.63 (0.05)	0.08 (0.11)	0.04 (0.07)	0.12 (0.07)	-0.11 (0.07)	0.02 (0.06)	0.10 (0.07)	-0.03 (0.07)	-0.02 (0.10)	0.02 (0.08)
BMI7m	0.26 (0.23)	-	0.66 (0.21)	0.53 (0.25)	-0.11 (0.37)	0.46 (0.26)	0.86 (0.15)	0.54 (0.23)	0.07 (0.41)	0.13 (0.31)	0.29 (0.31)	0.65 (0.19)	0.56 (0.24)	0.53 (0.22)	0.61 (0.24)	0.23 (0.11)	-0.11 (0.06)	0.79 (0.02)	-0.01 (0.06)	0.13 (0.06)	0.10 (0.06)	-0.05 (0.06)	0.19 (0.07)	0.16 (0.07)	0.15 (0.10)	0.26 (0.06)	0.06 (0.06)	-0.20 (0.06)	0.54 (0.04)	0.16 (0.06)	0.16 (0.06)	0.45 (0.06)	-
BAI2m	-0.71 (0.12)	-	-0.67 (0.18)	-0.81 (0.09)	-0.49 (0.26)	-0.38 (0.22)	-0.58 (0.23)	-0.61 (0.15)	-0.74 (0.19)	-0.18 (0.23)	-	-0.23 (0.24)	-0.71 (0.12)	-0.04 (0.24)	-0.49 (0.21)	-0.38 (0.29)	0.58 (0.14)	0.07 (0.06)	0.62 (0.05)	0.80 (0.02)	0.82 (0.02)	-0.13 (0.07)	-0.63 (0.04)	-0.52 (0.05)	-	-0.38 (0.07)	-0.13 (0.07)	0.16 (0.07)	-0.08 (0.07)	-0.10 (0.07)	-0.18 (0.07)	-0.17 (0.09)	-0.18 (0.08)
BAI7m	0.27 (0.26)	-	-0.11 (0.33)	0.29 (0.28)	-0.76 (0.15)	0.35 (0.27)	0.56 (0.27)	0.34 (0.26)	-0.60 (0.28)	0.47 (0.25)	-0.33 (0.31)	0.11 (0.30)	0.26 (0.25)	0.02 (0.28)	0.42 (0.27)	0.71 (0.17)	0.08 (0.31)	0.31 (0.13)	0.07 (0.06)	0.11 (0.07)	0.11 (0.06)	-0.01 (0.07)	0.04 (0.07)	0.08 (0.07)	-	-0.21 (0.06)	-0.08 (0.06)	-0.12 (0.07)	0.70 (0.03)	0.10 (0.06)	0.09 (0.07)	0.65 (0.05)	0.40 (0.07)
DXAfat	0.92 (0.04)	0.27 (0.30)	-0.02 (0.29)	0.83 (0.08)	0.00 (0.32)	0.61 (0.15)	-0.09 (0.34)	0.74 (0.11)	-0.58 (0.28)	0.40 (0.20)	-0.10 (0.29)	0.09 (0.26)	0.92 (0.03)	0.09 (0.25)	0.52 (0.18)	-0.09 (0.34)	0.36 (0.20)	-0.12 (0.32)	0.43 (0.13)	0.09 (0.07)	0.38 (0.07)	0.92 (0.01)	0.83 (0.02)	0.73 (0.03)	-0.00 (0.11)	-0.15 (0.07)	-0.04 (0.07)	-0.17 (0.06)	0.10 (0.06)	0.00 (0.06)	0.06 (0.07)	0.18 (0.08)	0.05 (0.08)
DXAlean	0.97 (0.01)	0.93 (0.08)	0.56 (0.22)	0.94 (0.04)	0.07 (0.31)	0.97 (0.02)	0.51 (0.26)	0.96 (0.03)	-0.29 (0.33)	0.77 (0.12)	-0.31 (0.27)	0.72 (0.16)	0.99 (0.00)	0.61 (0.18)	-	0.55 (0.26)	0.82 (0.12)	0.38 (0.29)	-0.17 (0.24)	0.71 (0.14)	0.95 (0.01)	-0.33 (0.08)	-	-	0.07 (0.11)	-0.02 (0.08)	0.10 (0.07)	-0.07 (0.07)	-0.01 (0.06)	0.10 (0.07)	-0.10 (0.06)	-0.18 (0.09)	-0.04 (0.08)
DXAtotal	-	0.87 (0.11)	0.49 (0.25)	0.93 (0.04)	0.08 (0.33)	0.94 (0.03)	0.46 (0.29)	0.05 (0.23)	-0.44 (0.32)	0.85 (0.10)	-0.32 (0.29)	0.68 (0.18)	-	0.60 (0.20)	-	0.46 (0.29)	0.81 (0.11)	0.29 (0.32)	0.26 (0.22)	0.97 (0.02)	0.67 (0.15)	0.31 (0.08)	0.92 (0.01)	-	0.07 (0.11)	-0.06 (0.07)	-	-0.10 (0.06)	0.03 (0.06)	0.09 (0.06)	-0.05 (0.06)	-0.03 (0.09)	-0.01 (0.08)
DXA%fat	0.14 (0.22)	-0.43 (0.28)	-0.05 (0.28)	-0.04 (0.24)	0.12 (0.30)	-0.30 (0.24)	-0.26 (0.31)	0.12 (0.22)	-0.22 (0.33)	0.20 (0.22)	0.34 (0.25)	-0.06 (0.24)	0.07 (0.22)	-0.06 (0.23)	-0.06 (0.24)	-0.29 (0.32)	-0.24 (0.22)	-0.36 (0.28)	0.88 (0.05)	-0.47 (0.18)	0.11 (0.23)	0.57 (0.14)	0.29 (0.07)	0.32 (0.07)	-0.28 (0.10)	-0.02 (0.08)	-0.08 (0.07)	-0.22 (0.07)	0.12 (0.07)	-0.02 (0.07)	0.29 (0.07)	0.34 (0.08)	0.10 (0.08)
BMC	0.93 (0.03)	-	0.70 (0.16)	0.93 (0.03)	0.20 (0.27)	-	0.65 (0.20)	0.90 (0.04)	0.55 (0.26)	0.72 (0.11)	0.50 (0.21)	0.47 (0.18)	0.94 (0.02)	0.26 (0.20)	0.81 (0.09)	0.59 (0.23)	-0.85 (0.08)	0.34 (0.26)	0.85 (0.06)	-	0.90 (0.04)	0.20 (0.21)	0.76 (0.15)	0.95 (0.01)	-	0.32 (0.08)	0.14 (0.07)	-0.26 (0.07)	0.03 (0.07)	0.19 (0.07)	0.27 (0.07)	0.13 (0.10)	0.18 (0.09)
BMD	-	-	0.62 (0.18)	0.80 (0.08)	0.12 (0.28)	-	0.67 (0.21)	0.78 (0.08)	0.48 (0.28)	0.61 (0.14)	0.50 (0.20)	0.42 (0.19)	-	0.19 (0.20)	0.65 (0.13)	0.61 (0.23)	-0.81 (0.09)	0.34 (25)	0.69 (0.11)	-	-	0.23 (0.20)	0.96 (0.02)	0.92 (0.16)	-	0.23 (0.08)	0.09 (0.07)	-	0.10 (0.08)	0.21 (0.07)	-	0.13 (0.10)	0.18 (0.09)
FGL	0.61 (0.29)	-	0.37 (0.42)	0.57 (0.42)	-	0.41 (0.36)	0.10 (0.47)	0.25 (0.38)	-0.01 (0.69)	0.18 (0.40)	0.68 (0.25)	-	-	-0.77 (0.16)	0.56 (0.28)	0.82 (0.27)	-	-	0.59 (0.34)	0.43 (0.33)	0.52 (0.31)	-0.44 (0.26)	-	-	0.49 (0.22)	0.03 (0.13)	-0.15 (0.10)	-0.20 (0.11)	-	-0.07 (0.11)	0.27 (0.11)	-	0.15 (0.14)
SLcw	0.32 (0.23)	0.58 (0.23)	0.90 (0.07)	0.19 (0.24)	1.01 (0.06)	-0.02 (0.25)	0.37 (0.27)	0.23 (0.24)	0.88 (0.12)	-0.31 (0.25)	0.92 (0.07)	0.96 (0.03)	0.42 (0.21)	0.90 (0.06)	-0.04 (0.27)	0.08 (0.36)	-0.53 (0.20)	-0.75 (0.22)	-0.17 (0.26)	-0.12 (0.27)	-0.13 (0.28)	0.17 (0.27)	0.45 (0.21)	0.41 (0.21)	0.29 (0.45)	0.54 (0.14)	0.35 (0.06)	-0.28 (0.06)	0.55 (0.05)	0.26 (0.06)	0.18 (0.06)	0.55 (0.06)	0.09 (0.07)
Slmeat	0.74 (0.28)	-0.45 (0.28)	0.27 (0.35)	0.71 (0.28)	0.21 (0.39)	-	0.28 (0.35)	0.77 (0.29)	0.31 (0.40)	0.53 (0.38)	0.34 (0.31)	0.66 (0.22)	-0.03 (0.36)	0.46 (0.26)	0.47 (0.41)	0.05 (0.47)	-0.45 (0.32)	0.18 (0.51)	0.23 (0.44)	0.27 (0.42)	-	0.05 (0.43)	0.51 (0.34)	0.61 (0.33)	-0.56 (0.50)	0.47 (0.38)	0.14 (0.10)	0.43 (0.05)	-0.06 (0.07)	-0.08 (0.06)	-0.50 (0.05)	0.05 (0.09)	-0.12 (0.09)
SL%meat	-0.72 (0.23)	-0.76 (0.17)	-0.58 (0.32)	-0.72 (0.27)	-0.56 (0.31)	-0.43 (0.35)	-0.38 (0.33)	-0.61 (0.25)	-0.72 (0.31)	0.29 (0.36)	-0.55 (0.26)	-0.27 (0.31)	-0.78 (0.16)	-0.33 (0.29)	-0.51 (0.32)	-0.43 (0.43)	0.73 (0.22)	0.31 (0.40)	-0.58 (0.29)	-0.39 (0.35)	-0.46 (0.34)	-0.71 (0.21)	-0.86 (0.14)	-	-0.76 (0.29)	-0.64 (0.23)	-0.41 (0.50)	0.18 (0.10)	-0.67 (0.04)	-0.73 (0.03)	-0.95 (0.01)	-0.37 (0.07)	-0.45 (0.07)
SLfat	0.17 (0.30)	0.26 (0.34)	0.60 (0.22)	-0.03 (0.34)	-	0.02 (0.33)	0.66 (0.23)	0.09 (0.32)	0.46 (0.44)	-0.17 (0.22)	0.09 (0.37)	0.74 (0.14)	-0.18 (0.28)	0.61 (0.18)	0.10 (0.35)	0.71 (0.25)	-0.01 (0.31)	0.89 (0.10)	0.65 (0.30)	0.01 (0.36)	0.26 (0.37)	0.34 (0.27)	-0.09 (0.29)	0.12 (0.28)	-	0.42 (0.28)	0.38 (0.50)	-0.85 (0.12)	0.23 (0.12)	0.50 (0.05)	0.61 (0.05)	0.53 (0.06)	0.43 (0.06)
SLbf1	0.57 (0.24)	0.76 (0.19)	0.65 (0.27)	0.56 (0.25)	0.21 (0.39)	0.50 (0.26)	0.42 (0.36)	0.48 (0.25)	0.63 (0.29)	0.07 (0.33)	0.16 (0.39)	0.47 (0.29)	0.73 (0.19)	0.33 (0.31)	0.53 (0.27)	0.87 (0.35)	-0.48 (0.31)	-0.05 (0.42)	-0.08 (0.38)	0.42 (0.30)	0.37 (0.33)	-0.14 (0.36)	0.75 (0.20)	0.73 (0.22)	0.08 (0.50)	0.34 (0.33)	0.56 (0.35)	-1.01 (0.07)	0.32 (0.40)	0.22 (0.11)	0.41 (0.05)	0.28 (0.08)	-
SLbf2	0.03 (0.32)	0.54 (0.33)	0.41 (0.45)	-0.01 (0.35)	-0.23 (0.38)	-0.30 (0.40)	-0.52 (0.76)	-0.07 (0.31)	-0.05 (0.42)	-0.76 (0.23)	-0.11 (0.38)	0.16 (0.32)	0.73 (0.18)	0.27 (0.29)	-0.23 (0.45)	0.16 (0.62)	-0.78 (0.20)	-0.47 (0.37)	0.04 (0.33)	-0.59 (0.41)	-0.36 (0.44)	0.87 (0.14)	0.84 (0.15)	-	0.90 (0.20)	0.22 (0.47)	-0.38 (0.33)	-0.98 (0.02)	0.74 (0.19)	0.16 (0.57)	0.23 (0.13)	0.36 (0.07)	-
SLfat_om.	0.10 (0.29)	0.40 (0.30)	0.53 (0.23)	-0.09 (0.32)	-	-0.32 (0.29)	0.36 (0.30)	0.44 (0.26)	0.29 (0.41)	0.63 (0.27)	0.90 (0.09)	0.71 (0.16)	0.04 (0.29)	0.82 (0.12)	-0.16 (0.33)	0.33 (0.35)	-0.32 (0.29)	0.57 (0.23)	0.56 (0.25)	-0.61 (0.25)	-0.15 (0.35)	0.90 (0.13)	0.12 (0.29)	0.08 (0.28)	-	0.56 (0.22)	0.25 (0.42)	-0.22 (0.43)	0.02 (0.36)	-0.20 (0.45)	0.38 (0.44)	0.52 (0.15)	0.30 (0.08)
SLfat_int.	0.38 (0.52)	-	0.98 (1.18)	0.43 (0.60)	-	0.14 (0.66)	0.49 (0.70)	0.52 (0.39)	-0.25 (0.68)	-0.74 (0.36)	-	1.23 (0.22)	0.10 (0.42)	0.52 (0.47)	0.18 (0.71)	-	-0.72 (0.31)	0.38 (0.62)	-0.15 (0.50)	-0.21 (0.65)	-0.12 (0.65)	0.03 (0.44)	0.65 (0.39)	0.58 (0.37)	-	-0.01 (0.82)	0.39 (0.47)	-0.35 (0.40)	-0.26 (0.63)	-	-	-0.85 (0.73)	0.08 (0.07)
